# Supplementary material for: A Vaccine Targeting Ovine Herpesvirus 2 Glycoprotein B Protects against Sheep-Associated Malignant Catarrhal Fever
Source: Vaccines (Basel). 2022 Dec 15;10(12):2156. doi: 10.3390/vaccines10122156 (PMC9786699; doi:10.3390/vaccines10122156)
Supplement: Supplementary file 1 [file vaccines-10-02156-s001.zip]

Archive with 1 entries (1 files):
- vaccines-2076911-supplementary.pdf
